# Supplementary material for: Gene Expression Profiles Associated with Molecular Subtypes and Pathological Response to Neoadjuvant Treatment in Surgical Breast Cancer
Source: Int J Mol Sci. 2026 Mar 11;27(6):2564. doi: 10.3390/ijms27062564 (PMC13027109; doi:10.3390/ijms27062564)
Supplement: Supplementary file 1 [file ijms-27-02564-s001.zip]

Archive with 1 entries (1 files):
- ijms-4186807-supplementary.pdf
